# Supplementary material for: Effect of Tau Fragment and Membrane Interactions on Membrane Permeabilization and Peptide Aggregation
Source: Membranes (Basel). 2025 Jul 13;15(7):208. doi: 10.3390/membranes15070208 (PMC12297872; doi:10.3390/membranes15070208)
Supplement: Supplementary file 1 [file membranes-15-00208-s001.zip]

Archive with 1 entries (1 files):
- membranes-3715801-supplementary.pdf
